# Supplementary material for: HIV-1-encoded antisense RNA suppresses viral replication for a prolonged period
Source: Retrovirology. 2012 May 8;9:38. doi: 10.1186/1742-4690-9-38 (PMC3410806; doi:10.1186/1742-4690-9-38)
Supplement: Additional file 9: — Table S1. Primers used for this study. [file 1742-4690-9-38-S9.xlsx]

## Sheet: Sheet1
Table S1. primers used for this study
primer name	sequence 5→'3'
expression vectiors
pME18S-asHIV
hiv-pnl-653	GCTCTAGACTTGAAAGCGAAAGTAAAGCCAGAGGAGAT
hiv-pnl-9102	GCGGCCGCTTCTTTGGGAGTGAATTAGCCCTTCCAGTC
pGL4-asLTR-1
kBsense	GGGACTTTCCGCTGGGGACTT
9725rev	ACCTCTACCTCCTGGGTGC
pGL4-asLTR-2
kBsense
9689rev	GACTAAAAGGGTCTGAGGGATCTC
pGL4-asLTR-3
kBsense
9562rev	CCCAGGCTCAGATCTGGTCTAACC
pGL4-asEnv
8514f	GCTACCACCGCTTGAGAGAC
p5R	GCTCTAGAGCGAGTGAATTAGCCCTTCCAGTC
pGL4-asLTR-DkB
kBsense deletion	ACTTTCCAGGGAGGCGTGG
9725rev
pGL4-asLTR-TATA mut1
kBsense
TATA mut1	CCAGTACAGGCAAAAAGCAGCTGCTTATAGGCAGCATCTGAGGGCTCG
9725rev
pGL4-asLTR-TATA mut2
kBsense
TATA mut2	CCAGTACAGGCAAAAAGCAGCTGCTGGCAAGCAGCATCTGAGGGCTCG
9725rev
pIRES-RSV
RSV-LTR-f	AGATCTACTCTCAGTACAATCTGCTCTGATG
RSV-LTR-r	AAGCTTTTGGAGGTGCACACCAATG
pIRES-RSV-ASP-L
6878f-NotI	GCGGCCGCGGTTTTGCGATTCTAAAATGTAA
9460r	CCACGCCTCCCTGGAAAGTC
pIRES-RSV-ASP-LDATG
6878f-NotI
delta ATG	GGATTCTTGCCTGGAGCTGTTTGTTGCCCCAGACTGTGA
9460r
pIRES-RSV-ASP-LC-stop
6878f-NotI
ASP Cys-stop	GATGCCCCAGACTGTGAGTTGAAACAGATGCTGTTGCGC
9460r
probes for Northern Blot
p1
p1F	TCCCCCGGGGGAAAAGCGAAAGTAAAGCCAGA
p1R	GCTCTAGAGCTAACCCTGCAGGATGTGGTA
p2
p2F	TCCCCCGGGGGAGAATTGCCAGGAAGATGGA
p2R	GCTCTAGAGCCTGGGCTACAGTCTACTTGTCC
p3
p3F	CCCCCGGGGGACTTTGCAGGATCGGGATT
p3R	GCTCTAGAGCGCTTCTTCCTGCCATAGGA
p4
p4F	TCCCCCGGGGGAGATGGAACAAGCCCCAGAA
p4R	GCTCTAGAGCTCTCGGACCCATTGTTGTTA
p5
p5F	TCCCCCGGGGGACTCAGGAGGGGACCCGAG
p5R
strand-specific RT-PCR
tag primer	CTGATCTAGAGGTACCGGATCC
R1
R1Ftag	CTGATCTAGAGGTACCGGATCCAAAGCGAAAGTAAAGCCAGA
p1R
R2
R2Ftag	CTGATCTAGAGGTACCGGATCCGAATTTGCCAGGAAGATGGA
p2R
R3
R3Ftag	CTGATCTAGAGGTACCGGATCCCTTTGCAGGATTCGGGATT
p3R
R4
R4Ftag	CTGATCTAGAGGTACCGGATCCGATGGAACAAGCCCCAGAA
p4R
R5
R5Ftag	CTGATCTAGAGGTACCGGATCCCTCAGGGGACCCAGA
p5R
R6
R5Ftag
8037r	ACAGCAGTGGTGCAAATGAG
R7 antisense-specific RT-PCR
R5Ftag
7443r	CCTTCAGTGTTATTTGACCCTTc
R7 sense-specific RT-PCR
7443rtag	CTGATCTAGAGGTACCGGATCCTTCAGTGTTATTTGACCCTTC
p5F
R8 antisense-specific RT-PCR
LTR-TaqMan-F-tag	CTGATCTAGAGGTACCGGATCCGCCGCCTAGCATTTCATCAC
9418r	CAAGCTCGATGTCAGCAGTTCT
R8 sense-specific RT-PCR
LTR-TaqMan-R-tag	CTGATCTAGAGGTACCGGATCCCAAGCTCGATGTCAGCAGTTCT
LTR-TaqMan-F	GCCGCCTAGCATTTCATCAC
R9
9111f-tag	CTGATCTAGAGGTACCGGATCCATCCTTGATCTGT
9460r
R10
9111f-tag
9538r	AGAGAGACCCAGTACAGGCAAAA
R11
p1F
p4R
R12
p1F
p3R
searching the transcriptional start of ASP-L
9538r
9418r
analyzing the full sequence of ASP-L
6878f-tag	CTGATCTAGAGGTACCGGATCCGGTTTTGCGATTC
9460r
3'RACE methods
1st PCR primers
p4R
p3R
2nd PCR primer
YT001	ACAATTTCTGGGTCCCCTCCTGAGGA
1st PCR primer for detecting ASP-L in HIVIIB infected cells
7237r	AGTGGCATTCCATTTTGCTC
2nd PCR primer for detecting ASP-L in HIVIIB infected cells
7012r	TGCTAGACTGCCATTTAACAGC
5'RACE methods
RT primer
9292f-5P	5’Phospo-GCCTGCATGGAATGG
1st PCR
LTR-chip5	GACTTTCCGCTGGGGACTT
9327r	ACACTTCTCTCTCAGGGTCA
2nd PCR
LTR-TaqMan-F
9317r	CTCAGGGTCATCCATTCCAT
